# Supplementary material for: Never Change a Flowing System? The Effects of Retrograde Flow on Isolated Perfused Lungs and Vessels
Source: Cells. 2021 May 15;10(5):1210. doi: 10.3390/cells10051210 (PMC8156646; doi:10.3390/cells10051210)
Supplement: Supplementary file 1 [file cells-10-01210-s001.zip]

Archive with 1 entries (1 files):
- cells-1187280-supplementary.pdf
